# Supplementary material for: 2-Cyano-N,N-dimethyl­acetamide
Source: Acta Crystallogr Sect E Struct Rep Online. 2012 Jan 18;68(Pt 2):o457. doi: 10.1107/S1600536812000748 (PMC3275212; doi:10.1107/S1600536812000748)
Supplement: Supplementary file 1 [file e-68-0o457-sup1.cif]

##############################################################################
#                                                                            #
# This CIF contains the data in a paper accepted for publication in          #
# Acta Crystallographica Section E. It conforms to the requirements of       #
# Notes for Authors for Acta Crystallographica Section E, and has been       #
# peer reviewed under the auspices of the IUCr Commission on Journals.       #
#                                                                            #
# Full details of the Crystallographic Information File format               #
# are given in the paper "The Crystallographic Information File (CIF):       #
# a New Standard Archive File for Crystallography" by S. R. Hall, F. H.      #
# Allen and I. D. Brown [Acta Cryst. (1991), A47, 655-685].                  #
#                                                                            #
# The current version of the core CIF dictionary is obtainable from          #
# ftp://ftp.iucr.org/pub/cif_core.dic.                                       #
#                                                                            #
# Software is freely available for graphical display of the structure(s)     #
# in this CIF. For information consult the CIF software page                 #
# http://www.iucr.org/resources/cif/software.                                #
#                                                                            #
# This file may be used for bona fide research purposes within the           #
# scientific community so long as proper attribution is given to the journal # 
# article from which it was obtained.                                        #
#                                                                            #
##############################################################################
data_I
_audit_creation_method     SHELXL-97
_chemical_name_systematic
;
2-Cyano-<i>N</i>,<i>N</i>-dimethylacetamide
;
_chemical_name_common     ?
_chemical_formula_moiety     'C5 H8 N2 O'
_chemical_formula_sum     'C5 H8 N2 O'
_chemical_formula_iupac     'C5 H8 N2 O'
_chemical_formula_weight     112.13
_chemical_melting_point     ?
_symmetry_cell_setting     monoclinic
_symmetry_space_group_name_H-M     'P 21/c'
_symmetry_space_group_name_Hall     '-P 2ybc'
loop_
    _symmetry_equiv_pos_as_xyz
    'x, y, z'
    '-x, y+1/2, -z+1/2'
    '-x, -y, -z'
    'x, -y-1/2, z-1/2'
_cell_length_a     4.1690(8)
_cell_length_b     9.3940(19)
_cell_length_c     15.880(3)
_cell_angle_alpha     90.00
_cell_angle_beta     92.67(3)
_cell_angle_gamma     90.00
_cell_volume     621.2(2)
_cell_formula_units_Z     4
_cell_measurement_reflns_used     25
_cell_measurement_theta_min     9
_cell_measurement_theta_max     13
_cell_measurement_temperature     298(2)
_exptl_crystal_description     block
_exptl_crystal_colour     brown
_exptl_crystal_size_max     0.30
_exptl_crystal_size_mid     0.20
_exptl_crystal_size_min     0.10
_exptl_crystal_density_diffrn     1.199
_exptl_crystal_density_meas     ?
_exptl_crystal_density_method     'not measured'
_exptl_crystal_F_000     240
_exptl_absorpt_coefficient_mu     0.086
_exptl_absorpt_correction_type     psi-scan
_exptl_absorpt_process_details     '(North et al., 1968)'
_exptl_absorpt_correction_T_min     0.9745
_exptl_absorpt_correction_T_max     0.9914
_exptl_special_details
;
;
_diffrn_ambient_temperature     298(2)
_diffrn_radiation_type     MoK\a
_diffrn_radiation_wavelength     0.71073
_diffrn_radiation_source     'fine-focus sealed tube'
_diffrn_radiation_monochromator     graphite
_diffrn_measurement_device_type     'Enraf--Nonius CAD-4'
_diffrn_measurement_method     \w/2\q
_diffrn_detector_area_resol_mean     ?
_diffrn_reflns_number     1294
_diffrn_reflns_av_R_equivalents     0.0508
_diffrn_reflns_av_sigmaI/netI     0.0382
_diffrn_reflns_theta_min     2.52
_diffrn_reflns_theta_max     25.36
_diffrn_reflns_theta_full     25.36
_diffrn_measured_fraction_theta_max     0.999
_diffrn_measured_fraction_theta_full     0.999
_diffrn_reflns_limit_h_min     0
_diffrn_reflns_limit_h_max     5
_diffrn_reflns_limit_k_min     0
_diffrn_reflns_limit_k_max     11
_diffrn_reflns_limit_l_min     -19
_diffrn_reflns_limit_l_max     19
_diffrn_standards_number     3
_diffrn_standards_interval_count     200
_diffrn_standards_interval_time     120
_diffrn_standards_decay_%     1
_refine_special_details
;
Refinement of <i>F</i>^2^ against ALL reflections. The weighted <i>R</i>-factor
<i>wR</i> and goodness of fit <i>S</i> are based on <i>F</i>^2^, conventional
<i>R</i>-factors <i>R</i> are based on <i>F</i>, with <i>F</i> set to zero for
negative <i>F</i>^2^. The threshold expression of <i>F</i>^2^ >
\s(<i>F</i>^2^) is used only for calculating <i>R</i>-factors(gt) <i>etc</i>.
and is not relevant to the choice of reflections for refinement.
<i>R</i>-factors based on <i>F</i>^2^ are statistically about twice as large
as those based on <i>F</i>, and <i>R</i>- factors based on ALL data will be
even larger.
;
_reflns_number_total     1129
_reflns_number_gt     666
_reflns_threshold_expression     I>2\s(I)
_refine_ls_structure_factor_coef     Fsqd
_refine_ls_matrix_type     full
_refine_ls_R_factor_all     0.1074
_refine_ls_R_factor_gt     0.0680
_refine_ls_wR_factor_gt     0.1467
_refine_ls_wR_factor_ref     0.1671
_refine_ls_goodness_of_fit_ref     1.005
_refine_ls_restrained_S_all     1.005
_refine_ls_number_reflns     1129
_refine_ls_number_parameters     73
_refine_ls_number_restraints     0
_refine_ls_hydrogen_treatment     constr
_refine_ls_weighting_scheme     calc
_refine_ls_weighting_details
              'calc w=1/[\s^2^(Fo^2^)+(0.09P)^2^+0.0P] where P=(Fo^2^+2Fc^2^)/3'
_atom_sites_solution_hydrogens     difmap
_atom_sites_solution_primary     direct
_atom_sites_solution_secondary     difmap
_refine_ls_shift/su_max     0.000
_refine_ls_shift/su_mean     0.000
_refine_diff_density_max     0.217
_refine_diff_density_min     -0.183
_refine_ls_extinction_method     none
_refine_ls_extinction_coef     ?
loop_
    _atom_type_symbol
    _atom_type_description
    _atom_type_scat_dispersion_real
    _atom_type_scat_dispersion_imag
    _atom_type_scat_source
    'C' 'C' 0.0033 0.0016
                         'International Tables Vol C Tables 4.2.6.8 and 6.1.1.4'
    'H' 'H' 0.0000 0.0000
                         'International Tables Vol C Tables 4.2.6.8 and 6.1.1.4'
    'N' 'N' 0.0061 0.0033
                         'International Tables Vol C Tables 4.2.6.8 and 6.1.1.4'
    'O' 'O' 0.0106 0.0060
                         'International Tables Vol C Tables 4.2.6.8 and 6.1.1.4'
_computing_data_collection     'CAD-4 Software (Enraf--Nonius, 1985)'
_computing_cell_refinement     'CAD-4 Software (Enraf--Nonius, 1985)'
_computing_data_reduction     'XCAD4 (Harms & Wocadlo, 1995)'
_computing_structure_solution     'SHELXS97 (Sheldrick, 2008)'
_computing_structure_refinement     'SHELXL97 (Sheldrick, 2008)'
_computing_molecular_graphics     'SHELXTL (Sheldrick, 2008)'
_computing_publication_material     'SHELXTL (Sheldrick, 2008)'
loop_
    _atom_site_type_symbol
    _atom_site_label
    _atom_site_fract_x
    _atom_site_fract_y
    _atom_site_fract_z
    _atom_site_U_iso_or_equiv
    _atom_site_adp_type
    _atom_site_calc_flag
    _atom_site_refinement_flags
    _atom_site_occupancy
    _atom_site_symmetry_multiplicity
    _atom_site_disorder_assembly
    _atom_site_disorder_group
    O O 0.2785(4) 0.08459(15) 0.22552(10) 0.0789(6) Uani d . 1 2 . .
    C C4 0.1898(6) 0.3244(2) 0.26152(15) 0.0703(7) Uani d . 1 2 . .
    H H4A 0.3718 0.3851 0.2766 0.084 Uiso calc R 1 2 . .
    H H4B 0.0286 0.3824 0.2319 0.084 Uiso calc R 1 2 . .
    C C3 0.2962(6) 0.2083(2) 0.20353(15) 0.0617(6) Uani d . 1 2 . .
    N N1 0.4071(5) 0.2461(2) 0.13046(13) 0.0747(7) Uani d . 1 2 . .
    C C5 0.0598(7) 0.2697(3) 0.33702(18) 0.0758(8) Uani d . 1 2 . .
    C C2 0.5089(8) 0.1366(3) 0.07292(18) 0.0956(9) Uani d . 1 2 . .
    H H2A 0.4964 0.0451 0.0995 0.143 Uiso calc R 1 2 . .
    H H2B 0.7263 0.1545 0.0585 0.143 Uiso calc R 1 2 . .
    H H2C 0.3715 0.1378 0.0227 0.143 Uiso calc R 1 2 . .
    N N2 -0.0412(8) 0.2295(3) 0.39639(19) 0.1157(10) Uani d . 1 2 . .
    C C1 0.4201(9) 0.3936(3) 0.09947(19) 0.1010(11) Uani d . 1 2 . .
    H H1A 0.3514 0.4574 0.1423 0.151 Uiso calc R 1 2 . .
    H H1B 0.2812 0.4033 0.0499 0.151 Uiso calc R 1 2 . .
    H H1C 0.6363 0.4163 0.0860 0.151 Uiso calc R 1 2 . .
loop_
    _atom_site_aniso_label
    _atom_site_aniso_U_11
    _atom_site_aniso_U_22
    _atom_site_aniso_U_33
    _atom_site_aniso_U_12
    _atom_site_aniso_U_13
    _atom_site_aniso_U_23
    O 0.1110(14) 0.0480(10) 0.0791(12) -0.0014(10) 0.0192(10) 0.0048(8)
    C4 0.0821(16) 0.0537(14) 0.0757(17) 0.0009(13) 0.0097(13) -0.0052(11)
    C3 0.0797(16) 0.0448(12) 0.0604(14) -0.0005(12) 0.0003(11) 0.0023(10)
    N1 0.1086(18) 0.0552(11) 0.0609(12) -0.0038(12) 0.0102(11) 0.0037(9)
    C5 0.0924(18) 0.0651(15) 0.0708(18) -0.0047(15) 0.0125(14) -0.0105(13)
    C2 0.128(2) 0.093(2) 0.0672(17) 0.0092(19) 0.0192(16) -0.0067(15)
    N2 0.141(2) 0.116(2) 0.094(2) -0.0157(19) 0.0406(18) -0.0064(17)
    C1 0.157(3) 0.0709(17) 0.0753(19) -0.015(2) 0.0080(18) 0.0182(14)
_geom_special_details
;
All e.s.d.'s (except the e.s.d. in the dihedral angle between two l.s. planes)
are estimated using the full covariance matrix. The cell e.s.d.'s are taken
into account individually in the estimation of e.s.d.'s in distances, angles
and torsion angles; correlations between e.s.d.'s in cell parameters are only
used when they are defined by crystal symmetry. An approximate (isotropic)
treatment of cell e.s.d.'s is used for estimating e.s.d.'s involving l.s.
planes.
;
loop_
    _geom_bond_atom_site_label_1
    _geom_bond_atom_site_label_2
    _geom_bond_site_symmetry_2
    _geom_bond_distance
    _geom_bond_publ_flag
    O C3 . 1.217(2) ?
    C4 C5 . 1.434(4) ?
    C4 C3 . 1.507(3) ?
    C4 H4A . 0.9700 ?
    C4 H4B . 0.9700 ?
    C3 N1 . 1.318(3) ?
    N1 C2 . 1.453(3) ?
    N1 C1 . 1.472(3) ?
    C5 N2 . 1.116(3) ?
    C2 H2A . 0.9600 ?
    C2 H2B . 0.9600 ?
    C2 H2C . 0.9600 ?
    C1 H1A . 0.9600 ?
    C1 H1B . 0.9600 ?
    C1 H1C . 0.9600 ?
loop_
    _geom_angle_atom_site_label_1
    _geom_angle_atom_site_label_2
    _geom_angle_atom_site_label_3
    _geom_angle_site_symmetry_1
    _geom_angle_site_symmetry_3
    _geom_angle
    _geom_angle_publ_flag
    C5 C4 C3 . . 112.6(2) ?
    C5 C4 H4A . . 109.1 ?
    C3 C4 H4A . . 109.1 ?
    C5 C4 H4B . . 109.1 ?
    C3 C4 H4B . . 109.1 ?
    H4A C4 H4B . . 107.8 ?
    O C3 N1 . . 122.6(2) ?
    O C3 C4 . . 119.5(2) ?
    N1 C3 C4 . . 117.94(19) ?
    C3 N1 C2 . . 119.2(2) ?
    C3 N1 C1 . . 124.6(2) ?
    C2 N1 C1 . . 116.1(2) ?
    N2 C5 C4 . . 178.7(3) ?
    N1 C2 H2A . . 109.5 ?
    N1 C2 H2B . . 109.5 ?
    H2A C2 H2B . . 109.5 ?
    N1 C2 H2C . . 109.5 ?
    H2A C2 H2C . . 109.5 ?
    H2B C2 H2C . . 109.5 ?
    N1 C1 H1A . . 109.5 ?
    N1 C1 H1B . . 109.5 ?
    H1A C1 H1B . . 109.5 ?
    N1 C1 H1C . . 109.5 ?
    H1A C1 H1C . . 109.5 ?
    H1B C1 H1C . . 109.5 ?
loop_
    _geom_torsion_atom_site_label_1
    _geom_torsion_atom_site_label_2
    _geom_torsion_atom_site_label_3
    _geom_torsion_atom_site_label_4
    _geom_torsion_site_symmetry_1
    _geom_torsion_site_symmetry_2
    _geom_torsion_site_symmetry_3
    _geom_torsion_site_symmetry_4
    _geom_torsion
    _geom_torsion_publ_flag
    C5 C4 C3 O . . . . -3.2(3) ?
    C5 C4 C3 N1 . . . . 177.1(2) ?
    O C3 N1 C2 . . . . 0.8(4) ?
    C4 C3 N1 C2 . . . . -179.5(2) ?
    O C3 N1 C1 . . . . 177.2(3) ?
    C4 C3 N1 C1 . . . . -3.1(4) ?
    C3 C4 C5 N2 . . . . 167(15) ?
loop_
    _geom_hbond_atom_site_label_D
    _geom_hbond_atom_site_label_H
    _geom_hbond_atom_site_label_A
    _geom_hbond_site_symmetry_A
    _geom_hbond_distance_DH
    _geom_hbond_distance_HA
    _geom_hbond_distance_DA
    _geom_hbond_angle_DHA
    _geom_hbond_publ_flag
    C4 H4A O 2_655 0.9700 2.3800 3.300(3) 159.00 yes
    C4 H4B O 2_555 0.9700 2.4100 3.141(3) 132.00 yes
_iucr_refine_instructions_details
;
TITL X in P2(1)/c
CELL 0.71073   4.1690   9.3940  15.8800  90.000  92.670  90.000
ZERR    4.00   0.0008   0.0019   0.0032   0.000   0.030   0.000
LATT  1
SYMM -X, 0.5+Y, 0.5-Z
SFAC C H N O
UNIT 20 32 8 4
ACTA
L.S. 50
BOND $H
CONF
SIZE .3 .2 .1
FMAP 2
PLAN 5
WGHT    0.090000
FVAR       0.92035
O     4    0.278470    0.084586    0.225522    11.00000    0.11104    0.04802 =
         0.07911    0.00481    0.01916   -0.00144
C4    1    0.189821    0.324410    0.261517    11.00000    0.08211    0.05370 =
         0.07570   -0.00525    0.00967    0.00091
AFIX  23
H4A   2    0.371817    0.385099    0.276561    11.00000   -1.20000
H4B   2    0.028551    0.382389    0.231866    11.00000   -1.20000
AFIX   0
C3    1    0.296188    0.208345    0.203530    11.00000    0.07971    0.04477 =
         0.06037    0.00225    0.00032   -0.00046
N1    3    0.407056    0.246104    0.130460    11.00000    0.10864    0.05516 =
         0.06086    0.00368    0.01025   -0.00379
C5    1    0.059764    0.269689    0.337024    11.00000    0.09239    0.06509 =
         0.07084   -0.01049    0.01251   -0.00471
C2    1    0.508945    0.136582    0.072917    11.00000    0.12764    0.09339 =
         0.06718   -0.00671    0.01918    0.00919
AFIX  33
H2A   2    0.496382    0.045125    0.099535    11.00000   -1.50000
H2B   2    0.726333    0.154469    0.058470    11.00000   -1.50000
H2C   2    0.371454    0.137772    0.022717    11.00000   -1.50000
AFIX   0
N2    3   -0.041174    0.229508    0.396387    11.00000    0.14093    0.11556 =
         0.09387   -0.00637    0.04058   -0.01573
C1    1    0.420121    0.393605    0.099467    11.00000    0.15703    0.07090 =
         0.07528    0.01818    0.00801   -0.01474
AFIX  33
H1A   2    0.351362    0.457355    0.142298    11.00000   -1.50000
H1B   2    0.281184    0.403311    0.049871    11.00000   -1.50000
H1C   2    0.636337    0.416326    0.086022    11.00000   -1.50000
HKLF 4
REM  X in P2(1)/c
REM R1 =  0.0680 for    666 Fo > 4sig(Fo)  and  0.1074 for all   1129 data
REM     73 parameters refined using      0 restraints
END
WGHT      0.1023      0.0000
REM Highest difference peak  0.217,  deepest hole -0.183,  1-sigma level  0.056
Q1    1  -0.2226  0.2166  0.2610  11.00000  0.05    0.22
Q2    1   0.3837  0.6194  0.1356  11.00000  0.05    0.18
Q3    1  -0.0649  0.3743  0.1588  11.00000  0.05    0.17
Q4    1  -0.1180  0.3931  0.1874  11.00000  0.05    0.16
Q5    1  -0.2478  0.3432  0.2315  11.00000  0.05    0.16
;
data_global
_journal_date_recd_electronic     2011-12-26
_journal_date_accepted     2012-01-08
_journal_name_full     'Acta Crystallographica, Section E'
_journal_year     2012
_journal_volume     68
_journal_issue      2
_journal_page_first     o457
_journal_page_last     o457
_journal_paper_category     QO
_journal_paper_doi     10.1107/S1600536812000748
_journal_coeditor_code     LX2222
data_n1
_publ_contact_author
;
'Shan Liu'
Nanjing College of Chemical Technology
No. 625, Geguan Road, Luhe,
Nanjing 210048
People's Republic of China
;
_publ_contact_author_email     dols80@163.com
_publ_section_title
;
2-Cyano-<i>N</i>,<i>N</i>-dimethylacetamide
;
loop_
    _publ_author_name
    _publ_author_address
    'Shan Liu'
;
Nanjing College of Chemical Technology
No. 625, Geguan Road, Luhe,
Nanjing 210048
People's Republic of China
;
    'Hong-Jun Zhu'
;
Department of Applied Chemistry
College of Science
Nanjing University of Technology
Nanjing 210009
People's Republic of China
;
    'Guo-Quan Yu'
;
Jiangsu Changqing Agrochemical Co. Ltd
No.1 JianglingRoad, Putou Town, Jiangdu City,
Jiangsu 225218
People's Republic of China
;
    'Gang Du'
;
Jiangsu Changqing Agrochemical Co. Ltd
No.1 JianglingRoad, Putou Town, Jiangdu City,
Jiangsu 225218
People's Republic of China
;
    'Liang-Zhong Lv'
;
Jiangsu Changqing Agrochemical Co. Ltd
No.1 JianglingRoad, Putou Town, Jiangdu City,
Jiangsu 225218
People's Republic of China
;
