# Supplementary material for: 2-Cyano-N,N-dimethyl­acetamide
Source: Acta Crystallogr Sect E Struct Rep Online. 2012 Jan 18;68(Pt 2):o457. doi: 10.1107/S1600536812000748 (PMC3275212; doi:10.1107/S1600536812000748)
Supplement: Supplementary file 2 [file e-68-0o457-Isup2.hkl]

# 
# h,k,l, Fc-squared, Fo-squared, sigma(Fo-squared) and status flag 
# 
data_I
_shelx_title ' X in P2(1)/c' 
_shelx_refln_list_code          4 
_shelx_F_calc_maximum      102.70 
_exptl_crystal_F_000       240.00 
_reflns_d_resolution_high  0.8296 
 
loop_ 
 _symmetry_equiv_pos_as_xyz 
 'x, y, z' 
 '-x, y+1/2, -z+1/2' 
 '-x, -y, -z' 
 'x, -y-1/2, z-1/2' 
 
_cell_length_a     4.1690 
_cell_length_b     9.3940 
_cell_length_c    15.8800 
_cell_angle_alpha  90.000 
_cell_angle_beta   92.670 
_cell_angle_gamma  90.000 
 
_shelx_F_squared_multiplier     1.000 
 
loop_ 
 _refln_index_h 
 _refln_index_k 
 _refln_index_l 
 _refln_F_squared_calc 
 _refln_F_squared_meas 
 _refln_F_squared_sigma 
 _refln_observed_status 
   1   0   0      552.62      442.07      9.41 o 
   2   0   0        5.36        4.71      0.39 o 
   3   0   0       19.27       17.32      0.44 o 
   4   0   0        3.28        3.12      0.28 o 
   5   0   0        0.04        0.13      0.14 o 
   1   1   0     3448.10     2731.66     46.10 o 
   2   1   0      143.25      118.62      3.15 o 
   3   1   0        0.04        1.16      0.86 o 
   4   1   0        0.13        0.21      0.60 o 
   5   1   0        0.13        0.15      0.24 o 
   0   2   0     4783.08     4828.57     35.89 o 
   1   2   0      333.59      373.53      3.19 o 
   2   2   0      103.15      100.96      3.41 o 
   3   2   0        5.22        6.17      1.79 o 
   4   2   0        0.01        0.74      1.23 o 
   1   3   0       40.86       33.76      1.55 o 
   2   3   0        0.00        2.17      1.18 o 
   3   3   0       14.60       14.01      2.30 o 
   4   3   0        0.01        1.91      1.64 o 
   0   4   0        5.16        6.14      0.77 o 
   1   4   0      305.37      293.93      3.98 o 
   2   4   0       34.09       38.98      1.89 o 
   3   4   0       17.26       15.10      2.08 o 
   4   4   0        0.89        0.33      1.74 o 
   1   5   0       64.82       72.68      2.41 o 
   2   5   0       54.70       52.78      2.66 o 
   3   5   0        3.69        2.85      1.79 o 
   4   5   0        1.39        2.14      1.48 o 
   0   6   0      486.73      497.58      4.21 o 
   1   6   0       13.54       15.55      1.37 o 
   2   6   0        2.66        1.49      1.43 o 
   3   6   0       18.49       15.84      2.42 o 
   4   6   0        0.02        1.84      1.17 o 
   1   7   0       12.18       10.96      1.45 o 
   2   7   0       33.89       38.65      2.81 o 
   3   7   0        7.07        8.50      1.98 o 
   0   8   0        7.46        9.23      1.26 o 
   1   8   0       11.93       16.26      1.75 o 
   2   8   0       45.91       57.84      3.33 o 
   3   8   0        0.00        0.39      1.50 o 
   1   9   0       27.08       30.52      2.18 o 
   2   9   0        0.02        1.43      1.61 o 
   3   9   0        6.17        6.38      1.43 o 
   0  10   0        3.33        2.05      0.70 o 
   1  10   0        0.01        0.48      1.00 o 
   2  10   0        7.42        4.77      1.52 o 
   1  11   0        0.04        0.59      0.83 o 
  -5   1   1        0.00        0.18      0.22 o 
  -4   1   1        5.80        5.25      0.76 o 
  -3   1   1       34.46       33.73      1.35 o 
  -2   1   1       18.02       15.77      1.05 o 
  -1   1   1       26.27       31.59      1.35 o 
   0   1   1       15.40       15.75      0.98 o 
   1   1   1      162.88      158.47      2.51 o 
   2   1   1       23.92       27.96      1.20 o 
   3   1   1        8.82        8.61      0.85 o 
   4   1   1        1.05        1.32      0.44 o 
  -4   2   1        0.48        3.58      1.63 o 
  -3   2   1       28.16       24.63      2.11 o 
  -2   2   1      101.05      115.05      2.38 o 
  -1   2   1      105.31      118.40      2.01 o 
   0   2   1       64.16       73.49      1.81 o 
   1   2   1       95.53       82.07      2.30 o 
   2   2   1       14.46       14.98      1.74 o 
   3   2   1        6.41        7.19      1.52 o 
   4   2   1        4.29        4.06      1.06 o 
  -4   3   1        5.22        8.05      1.78 o 
  -3   3   1        6.40        7.33      1.77 o 
  -2   3   1       61.91       69.48      2.11 o 
  -1   3   1      192.22      183.85      3.03 o 
   0   3   1      119.65      114.00      2.83 o 
   1   3   1        4.82        6.93      1.53 o 
   2   3   1       50.54       51.84      2.50 o 
   3   3   1        0.43        0.87      1.64 o 
   4   3   1        2.11        1.46      1.62 o 
  -4   4   1        0.52        0.50      1.91 o 
  -3   4   1        3.12        3.80      1.66 o 
  -2   4   1       43.96       37.80      2.43 o 
  -1   4   1      126.51      105.91      2.70 o 
   0   4   1      104.08      125.73      4.72 o 
   1   4   1       14.12       17.67      1.49 o 
   2   4   1       34.09       39.14      2.34 o 
   3   4   1       13.45       12.69      1.95 o 
   4   4   1        0.02        1.96      1.35 o 
  -4   5   1        0.09        0.47      1.81 o 
  -3   5   1        2.22        2.30      1.81 o 
  -2   5   1       46.20       40.21      2.48 o 
  -1   5   1      122.72      116.97      3.00 o 
   0   5   1       24.80       22.68      0.70 o 
   1   5   1        7.50        9.02      1.31 o 
   2   5   1       26.93       28.36      2.08 o 
   3   5   1        0.21        0.98      1.49 o 
   4   5   1        0.81        0.35      1.38 o 
  -4   6   1        0.02        0.54      1.63 o 
  -3   6   1        1.65        5.89      2.07 o 
  -2   6   1        1.77        3.32      1.91 o 
  -1   6   1       61.49       49.36      2.22 o 
   0   6   1       22.89       19.74      0.86 o 
   1   6   1        0.00        0.83      1.07 o 
   2   6   1        8.73       11.50      1.66 o 
   3   6   1        9.93       13.97      1.94 o 
   4   6   1        0.27        0.39      1.17 o 
  -3   7   1        5.27        7.06      2.44 o 
  -2   7   1       35.67       42.82      3.02 o 
  -1   7   1       96.64       94.86      3.02 o 
   0   7   1        0.05        0.31      1.13 o 
   1   7   1       60.76       71.07      2.60 o 
   2   7   1        3.74        6.69      1.72 o 
   3   7   1       13.58       17.74      2.04 o 
  -3   8   1        0.39        0.00      1.95 o 
  -2   8   1       42.29       47.64      3.34 o 
  -1   8   1        6.59        7.23      1.39 o 
   0   8   1       55.77       56.73      2.96 o 
   1   8   1        0.17        0.38      1.10 o 
   2   8   1       28.85       34.43      2.56 o 
   3   8   1        0.53        0.34      1.32 o 
  -3   9   1        2.04        4.17      1.43 o 
  -2   9   1        0.42        0.65      1.76 o 
  -1   9   1       13.95       13.41      1.57 o 
   0   9   1        0.06        0.22      0.48 o 
   1   9   1        5.96        7.83      1.50 o 
   2   9   1        0.00        1.59      1.48 o 
   3   9   1        3.38        4.96      1.12 o 
  -2  10   1        0.73        2.51      1.36 o 
  -1  10   1        0.29        1.12      1.12 o 
   0  10   1        0.00        0.33      0.68 o 
   1  10   1        0.01        1.22      1.07 o 
   2  10   1        0.21        0.41      1.13 o 
  -1  11   1        0.69        1.77      0.78 o 
   0  11   1        1.24        1.58      0.38 o 
   1  11   1        0.15        0.99      0.84 o 
  -5   0   2        0.01        0.14      0.21 o 
  -4   0   2        1.94        2.03      0.43 o 
  -3   0   2        2.06        1.44      0.58 o 
  -2   0   2       44.34       43.98      1.16 o 
  -1   0   2      175.18      203.47      1.69 o 
   0   0   2     2438.13     2887.72     51.85 o 
   1   0   2     2066.05     2435.34     19.57 o 
   2   0   2     1577.33     1883.32     18.55 o 
   3   0   2       18.36       19.98      0.65 o 
   4   0   2        0.45        0.35      0.35 o 
  -4   1   2        0.36        0.52      1.50 o 
  -3   1   2       20.09       22.80      1.77 o 
  -2   1   2       21.01       22.38      1.22 o 
  -1   1   2      722.38      857.95      4.50 o 
   0   1   2      738.42      798.10     71.99 o 
   1   1   2    10547.42     8627.84     66.75 o 
   2   1   2       72.67       71.89      1.49 o 
   3   1   2        3.64        2.61      0.66 o 
   4   1   2        1.28        1.12      0.48 o 
  -4   2   2        0.18        0.44      1.83 o 
  -3   2   2        5.07        2.40      1.61 o 
  -2   2   2       37.12       31.21      1.87 o 
  -1   2   2       23.68       25.15      1.00 o 
   0   2   2      212.70      178.72      6.99 o 
   1   2   2      102.67      104.76      2.36 o 
   2   2   2      116.06      132.40      3.25 o 
   3   2   2        0.58        2.35      1.00 o 
   4   2   2        0.29        1.15      0.74 o 
  -4   3   2        0.80        2.54      1.87 o 
  -3   3   2        7.96        8.23      1.83 o 
  -2   3   2       28.68       26.00      1.85 o 
  -1   3   2      471.20      561.23      3.97 o 
   0   3   2     1018.44     1233.46    115.58 o 
   1   3   2      144.59      176.61      3.22 o 
   2   3   2      102.99       91.32      3.01 o 
   3   3   2        8.51        7.77      1.39 o 
   4   3   2        1.45        2.44      1.15 o 
  -4   4   2        0.43        0.60      1.87 o 
  -3   4   2        1.01        0.76      1.78 o 
  -2   4   2      104.08       89.31      3.13 o 
  -1   4   2      140.67      120.04      2.81 o 
   0   4   2       11.81       10.74      0.55 o 
   1   4   2        9.82       12.99      1.48 o 
   2   4   2        0.16        0.90      1.46 o 
   3   4   2        0.42        1.56      1.29 o 
   4   4   2        0.43        1.25      1.32 o 
  -4   5   2        0.72        0.12      1.96 o 
  -3   5   2        0.86        0.71      1.70 o 
  -2   5   2       78.86       71.02      3.14 o 
  -1   5   2       75.90       69.50      2.34 o 
   0   5   2        3.51        3.64      0.79 o 
   1   5   2      209.74      228.17      3.73 o 
   2   5   2        9.66       10.68      1.75 o 
   3   5   2        0.12        1.39      1.32 o 
   4   5   2        4.40        3.12      1.38 o 
  -4   6   2        2.11        3.65      1.85 o 
  -3   6   2        2.16        3.33      2.00 o 
  -2   6   2       19.52       24.58      2.24 o 
  -1   6   2      126.90      116.04      3.12 o 
   0   6   2       38.12       33.26      0.90 o 
   1   6   2       21.17       26.15      1.66 o 
   2   6   2       38.43       33.48      2.28 o 
   3   6   2       11.43       10.09      1.85 o 
   4   6   2        0.14        0.89      0.99 o 
  -3   7   2        0.06        3.42      1.98 o 
  -2   7   2        0.93        0.86      1.70 o 
  -1   7   2      111.06      110.22      3.23 o 
   0   7   2       40.22       40.14      1.04 o 
   1   7   2       67.56       72.39      2.57 o 
   2   7   2        2.25        3.01      1.36 o 
   3   7   2        1.00        0.60      1.38 o 
  -3   8   2        0.70        1.78      1.95 o 
  -2   8   2       23.11       27.60      2.77 o 
  -1   8   2        0.43        2.05      1.24 o 
   0   8   2       51.89       49.76      2.34 o 
   1   8   2        4.45        4.92      1.32 o 
   2   8   2        0.71        0.05      1.44 o 
   3   8   2        3.05        3.58      1.24 o 
  -3   9   2        0.77        3.22      1.81 o 
  -2   9   2        7.78       12.07      2.10 o 
  -1   9   2       70.35       71.90      3.06 o 
   0   9   2        0.01        0.32      0.46 o 
   1   9   2        5.33        6.42      1.55 o 
   2   9   2        1.04        0.51      1.35 o 
  -2  10   2        3.64        4.59      1.46 o 
  -1  10   2        2.80        5.14      1.20 o 
   0  10   2        9.74       11.16      0.80 o 
   1  10   2        0.10        0.99      0.99 o 
   2  10   2        2.45        2.48      0.85 o 
  -1  11   2        0.11        0.31      0.89 o 
   0  11   2        0.06        0.67      0.35 o 
   1  11   2        0.40        0.28      0.77 o 
  -4   1   3        3.24        3.52      1.68 o 
  -3   1   3        0.16        0.12      0.93 o 
  -2   1   3      242.08      267.45      2.33 o 
  -1   1   3      461.73      549.38      2.88 o 
   0   1   3       67.84       82.66      4.62 o 
   1   1   3      179.21      200.92      2.86 o 
   2   1   3        3.58        4.77      1.05 o 
   3   1   3        5.44        4.21      0.71 o 
   4   1   3        0.44        0.71      0.47 o 
  -4   2   3        0.99        1.13      1.52 o 
  -3   2   3       63.91       68.45      2.22 o 
  -2   2   3      132.61      139.43      2.21 o 
  -1   2   3      555.27      628.68      3.34 o 
   0   2   3        1.65        1.97      0.51 o 
   1   2   3       27.86       32.28      1.79 o 
   2   2   3       90.69      103.58      2.22 o 
   3   2   3       10.28        8.22      1.28 o 
   4   2   3        0.71        0.46      0.68 o 
  -4   3   3        3.83        2.18      1.77 o 
  -3   3   3        5.21        6.00      1.58 o 
  -2   3   3       99.31      121.48      2.55 o 
  -1   3   3        0.83        0.31      0.70 o 
   0   3   3       87.93       82.89      1.20 o 
   1   3   3       20.61       22.75      1.31 o 
   2   3   3        4.99        8.22      1.49 o 
   3   3   3        0.29        1.35      1.35 o 
   4   3   3        1.78        0.53      1.00 o 
  -4   4   3        1.43        4.16      1.85 o 
  -3   4   3        0.14        1.57      1.62 o 
  -2   4   3        8.92        5.99      1.29 o 
  -1   4   3       31.49       29.93      1.50 o 
   0   4   3      821.23      791.19      3.22 o 
   1   4   3       15.69       18.78      1.29 o 
   2   4   3       11.24        9.63      1.25 o 
   3   4   3        6.48        5.10      1.45 o 
   4   4   3        0.11        0.70      1.05 o 
  -4   5   3        2.06        2.02      1.92 o 
  -3   5   3        2.90        2.85      1.89 o 
  -2   5   3        4.35        3.85      1.46 o 
  -1   5   3      107.05      127.04      2.42 o 
   0   5   3       61.35       69.28      0.87 o 
   1   5   3       84.53       96.25      2.53 o 
   2   5   3        0.16        0.87      1.22 o 
   3   5   3        0.05        1.62      1.10 o 
   4   5   3        1.18        0.63      1.09 o 
  -4   6   3        0.41        1.62      1.89 o 
  -3   6   3        0.07        1.82      2.04 o 
  -2   6   3        1.69        0.50      1.64 o 
  -1   6   3       85.15       79.38      2.56 o 
   0   6   3        1.09        1.49      0.41 o 
   1   6   3        6.52        7.48      1.06 o 
   2   6   3        3.51        5.54      1.28 o 
   3   6   3        0.89        0.50      1.38 o 
   4   6   3        1.76        0.47      1.00 o 
  -3   7   3        0.27        2.70      2.20 o 
  -2   7   3        7.75        6.68      2.00 o 
  -1   7   3       53.03       55.24      2.46 o 
   0   7   3       87.66      104.93      1.39 o 
   1   7   3       55.30       60.93      2.29 o 
   2   7   3        0.21        1.39      1.24 o 
   3   7   3        9.87        7.92      1.55 o 
  -3   8   3        0.14        0.26      1.89 o 
  -2   8   3       15.59       15.94      2.35 o 
  -1   8   3       59.88       59.58      2.79 o 
   0   8   3       86.18       75.53      1.51 o 
   1   8   3        0.79        1.17      1.04 o 
   2   8   3       16.33       15.06      1.62 o 
   3   8   3        0.00        0.41      0.92 o 
  -2   9   3        0.15        0.71      1.71 o 
  -1   9   3       19.29       18.49      1.83 o 
   0   9   3        7.21        6.50      1.07 o 
   1   9   3        8.55       11.36      1.40 o 
   2   9   3        0.05        0.53      1.12 o 
  -2  10   3        0.66        1.63      1.63 o 
  -1  10   3        0.40        0.87      1.25 o 
   0  10   3        0.13        0.32      0.48 o 
   1  10   3        0.72        1.83      0.87 o 
   2  10   3        0.26        1.66      0.85 o 
   0  11   3        0.30        0.74      0.38 o 
  -4   0   4        0.48        1.17      0.74 o 
  -3   0   4       26.41       22.51      0.86 o 
  -2   0   4      395.47      460.20      2.54 o 
  -1   0   4       21.97       22.30      0.79 o 
   0   0   4      457.44      441.00     12.58 o 
   1   0   4      443.72      481.16      2.21 o 
   2   0   4     1313.88     1559.01      5.03 o 
   3   0   4       52.13       54.85      1.24 o 
   4   0   4        4.94        4.32      0.61 o 
  -4   1   4        0.62        0.59      0.96 o 
  -3   1   4        3.61        1.39      1.39 o 
  -2   1   4        0.79        2.11      0.68 o 
  -1   1   4      447.47      365.38      3.03 o 
   0   1   4       47.65       46.25      2.79 o 
   1   1   4       65.18       63.98      1.62 o 
   2   1   4      364.98      329.11      3.33 o 
   3   1   4      111.01       96.17      2.11 o 
   4   1   4        0.04        0.09      0.57 o 
  -4   2   4        0.36        0.09      1.22 o 
  -3   2   4        2.14        0.55      1.30 o 
  -2   2   4        3.14        4.25      1.22 o 
  -1   2   4       23.82       20.25      1.04 o 
   0   2   4      868.32      947.87     47.61 o 
   1   2   4       18.87       19.95      1.19 o 
   2   2   4      286.43      274.22      3.81 o 
   3   2   4       27.65       30.80      1.42 o 
   4   2   4        0.11        0.25      0.70 o 
  -4   3   4        0.05        2.29      1.36 o 
  -3   3   4        0.33        1.03      1.26 o 
  -2   3   4      118.01      126.37      2.54 o 
  -1   3   4      717.55      849.05      4.83 o 
   0   3   4      116.87      132.60      6.97 o 
   1   3   4        4.15        3.65      0.80 o 
   2   3   4        5.67        4.77      1.26 o 
   3   3   4        0.49        1.57      1.04 o 
   4   3   4        0.06        0.17      0.74 o 
  -4   4   4        1.08        0.55      1.70 o 
  -3   4   4        0.72        3.08      1.49 o 
  -2   4   4       20.19       17.26      1.71 o 
  -1   4   4       47.83       53.41      1.53 o 
   0   4   4      657.90      631.28      4.65 o 
   1   4   4       28.42       24.15      1.40 o 
   2   4   4       38.23       40.51      2.11 o 
   3   4   4        5.91        4.58      1.33 o 
   4   4   4        0.05        1.09      0.81 o 
  -4   5   4        4.11        4.49      1.92 o 
  -3   5   4       10.94       14.40      2.27 o 
  -2   5   4        0.44        2.00      1.32 o 
  -1   5   4      150.48      128.93      3.05 o 
   0   5   4      150.97      140.33      1.62 o 
   1   5   4       12.53       15.15      1.26 o 
   2   5   4        4.57        2.56      1.22 o 
   3   5   4        2.58        4.20      1.20 o 
   4   5   4        0.33        1.04      0.79 o 
  -4   6   4        1.79        3.39      1.90 o 
  -3   6   4       16.25       16.00      2.76 o 
  -2   6   4       12.41       12.23      1.94 o 
  -1   6   4       12.37        9.48      1.36 o 
   0   6   4      122.44      115.54      2.66 o 
   1   6   4        9.92       11.49      1.06 o 
   2   6   4       26.96       24.96      1.75 o 
   3   6   4        0.54        1.06      1.22 o 
   4   6   4        0.16        0.00      0.78 o 
  -3   7   4        5.35        8.75      2.05 o 
  -2   7   4        0.82        2.35      1.74 o 
  -1   7   4        7.61        7.04      1.37 o 
   0   7   4        1.41        1.97      0.64 o 
   1   7   4       26.63       26.07      1.65 o 
   2   7   4        7.55        5.12      1.29 o 
   3   7   4        1.42        1.26      1.09 o 
  -3   8   4        0.09        3.39      1.91 o 
  -2   8   4        0.19        1.44      1.84 o 
  -1   8   4       22.12       19.27      1.87 o 
   0   8   4      120.70      101.49      4.91 o 
   1   8   4        0.37        0.73      0.89 o 
   2   8   4        1.19        0.50      1.17 o 
   3   8   4        0.15        0.18      0.96 o 
  -2   9   4        5.89        7.20      1.94 o 
  -1   9   4       14.20       16.15      1.81 o 
   0   9   4       21.50       20.07      0.97 o 
   1   9   4       36.13       36.46      1.94 o 
   2   9   4        0.01        0.00      0.98 o 
  -2  10   4        0.41        0.52      1.40 o 
  -1  10   4        6.17        6.93      1.46 o 
   0  10   4       13.06       10.46      0.76 o 
   1  10   4        1.12        0.90      0.90 o 
   2  10   4        0.58        1.00      0.71 o 
   0  11   4        0.20        0.19      1.03 o 
  -4   1   5        2.78        3.64      0.98 o 
  -3   1   5        2.64        1.96      0.78 o 
  -2   1   5      137.80      151.53      1.87 o 
  -1   1   5        8.38        7.70      0.70 o 
   0   1   5      725.84      794.21     15.64 o 
   1   1   5       65.68       77.52      1.61 o 
   2   1   5       11.73       11.90      1.28 o 
   3   1   5        9.61        9.67      0.98 o 
   4   1   5        0.63        0.19      0.64 o 
  -4   2   5        0.52        1.68      1.24 o 
  -3   2   5       13.97       13.53      1.37 o 
  -2   2   5       65.69       56.33      2.05 o 
  -1   2   5     1085.19      932.23      5.76 o 
   0   2   5      150.55      157.45      6.61 o 
   1   2   5      125.80      142.94      2.42 o 
   2   2   5       18.90       21.72      1.42 o 
   3   2   5        0.17        0.24      0.93 o 
   4   2   5        1.12        2.42      0.70 o 
  -4   3   5        4.29        7.25      1.57 o 
  -3   3   5       11.35        9.57      1.72 o 
  -2   3   5       20.65       16.01      1.44 o 
  -1   3   5        9.27        7.47      1.04 o 
   0   3   5      263.90      282.79     11.27 o 
   1   3   5      112.45      127.73      2.49 o 
   2   3   5        3.93        3.54      1.03 o 
   3   3   5        0.76        1.36      1.05 o 
   4   3   5        1.24        1.24      0.83 o 
  -4   4   5        0.28        0.12      1.68 o 
  -3   4   5        4.32        2.57      1.64 o 
  -2   4   5       37.74       37.99      2.25 o 
  -1   4   5        0.55        1.66      0.72 o 
   0   4   5       97.61       97.52      1.32 o 
   1   4   5        2.14        1.31      0.72 o 
   2   4   5       57.71       52.35      2.25 o 
   3   4   5        0.29        0.50      0.93 o 
   4   4   5        0.13        0.97      0.70 o 
  -4   5   5        2.23        0.94      1.91 o 
  -3   5   5       11.24       14.31      2.16 o 
  -2   5   5        3.69        3.61      1.49 o 
  -1   5   5        0.39        0.59      0.97 o 
   0   5   5        1.94        2.04      0.57 o 
   1   5   5      190.67      176.06      3.18 o 
   2   5   5        0.27        1.92      1.04 o 
   3   5   5        0.87        1.51      1.09 o 
   4   5   5        0.11        1.15      0.74 o 
  -4   6   5        1.46        4.32      1.68 o 
  -3   6   5       14.25       18.29      2.64 o 
  -2   6   5        0.01        1.23      1.59 o 
  -1   6   5        0.18        0.79      1.05 o 
   0   6   5        0.50        0.44      0.44 o 
   1   6   5       48.82       38.73      1.81 o 
   2   6   5        0.48        0.13      1.03 o 
   3   6   5        0.07        0.70      1.15 o 
  -3   7   5        3.33        5.54      2.28 o 
  -2   7   5        3.79        2.53      1.96 o 
  -1   7   5       26.34       27.20      1.89 o 
   0   7   5      135.13      122.65      1.89 o 
   1   7   5       18.84       18.15      1.40 o 
   2   7   5        5.58        3.73      1.12 o 
   3   7   5        3.84        4.51      0.92 o 
  -3   8   5        2.46        0.40      2.13 o 
  -2   8   5        0.03        1.92      1.92 o 
  -1   8   5        7.91        5.65      1.64 o 
   0   8   5       29.04       34.84      1.02 o 
   1   8   5       50.56       44.55      2.07 o 
   2   8   5       13.90       13.16      1.52 o 
   3   8   5        0.25        0.32      0.77 o 
  -2   9   5        3.40        7.38      2.02 o 
  -1   9   5        4.70        2.59      1.46 o 
   0   9   5       14.36       13.81      1.61 o 
   1   9   5        6.20        5.78      1.17 o 
   2   9   5        1.84        0.79      1.04 o 
  -2  10   5        0.39        0.31      1.51 o 
  -1  10   5        7.08        7.79      1.49 o 
   0  10   5        1.31        2.48      0.72 o 
   1  10   5        0.90        0.89      0.71 o 
  -4   0   6        2.72        2.24      0.52 o 
  -3   0   6       27.31       24.70      1.16 o 
  -2   0   6        2.16        2.57      0.54 o 
  -1   0   6      336.31      326.25      2.92 o 
   0   0   6     1684.48     1361.58     33.71 o 
   1   0   6       38.47       44.74      0.93 o 
   2   0   6        2.15        3.22      0.60 o 
   3   0   6       89.04       71.02      2.03 o 
   4   0   6       11.59       12.36      1.02 o 
  -4   1   6        0.21        0.61      0.81 o 
  -3   1   6        1.49        0.97      0.64 o 
  -2   1   6       47.82       43.73      1.45 o 
  -1   1   6      375.55      339.99      3.15 o 
   0   1   6      138.74      136.38      1.30 o 
   1   1   6       73.00       82.39      1.66 o 
   2   1   6       10.62       10.47      0.89 o 
   3   1   6       45.50       43.10      1.69 o 
   4   1   6       10.55        7.93      0.91 o 
  -4   2   6        1.63        2.30      1.48 o 
  -3   2   6        0.52        1.13      1.19 o 
  -2   2   6        0.97        0.58      0.74 o 
  -1   2   6      143.46      134.69      2.31 o 
   0   2   6       43.60       47.99      1.65 o 
   1   2   6        4.74        5.91      0.89 o 
   2   2   6        0.00        1.00      0.84 o 
   3   2   6       22.99       26.63      1.45 o 
   4   2   6        2.27        1.72      0.90 o 
  -4   3   6        2.49        0.30      1.65 o 
  -3   3   6        2.21        4.20      1.45 o 
  -2   3   6       22.48       21.63      1.43 o 
  -1   3   6       10.48       12.42      1.18 o 
   0   3   6       44.10       44.38      1.49 o 
   1   3   6      453.75      532.25      5.25 o 
   2   3   6        1.19        1.36      0.80 o 
   3   3   6        7.73        8.16      1.25 o 
   4   3   6        1.81        1.09      0.74 o 
  -4   4   6        0.73        1.85      1.85 o 
  -3   4   6        8.10       10.86      1.88 o 
  -2   4   6       15.63       15.17      1.76 o 
  -1   4   6      167.15      148.66      3.16 o 
   0   4   6      483.98      480.72     30.42 o 
   1   4   6       11.73       11.55      1.24 o 
   2   4   6        0.02        0.06      1.04 o 
   3   4   6        1.06        2.60      0.96 o 
   4   4   6        0.06        0.40      0.77 o 
  -4   5   6        0.57        1.78      1.78 o 
  -3   5   6        1.63        3.44      2.11 o 
  -2   5   6       60.71       61.11      3.07 o 
  -1   5   6       27.39       26.61      1.72 o 
   0   5   6        0.28        0.51      0.43 o 
   1   5   6      137.81      136.73      2.94 o 
   2   5   6        0.37        0.13      0.97 o 
   3   5   6        3.58        2.98      1.25 o 
   4   5   6        0.23        0.55      0.72 o 
  -4   6   6        0.06        1.17      1.70 o 
  -3   6   6       32.85       39.07      3.32 o 
  -2   6   6       20.39       23.07      2.29 o 
  -1   6   6       28.58       32.55      1.96 o 
   0   6   6        1.01        0.51      0.80 o 
   1   6   6        0.00        0.84      0.84 o 
   2   6   6        1.83        0.33      1.06 o 
   3   6   6        0.91        1.88      0.97 o 
  -3   7   6        1.47        2.46      2.02 o 
  -2   7   6       34.69       35.42      3.12 o 
  -1   7   6       26.24       21.96      1.90 o 
   0   7   6        1.80        1.29      0.53 o 
   1   7   6       39.03       36.59      1.76 o 
   2   7   6        2.29        2.14      1.03 o 
   3   7   6        0.04        0.87      0.87 o 
  -3   8   6        0.26        1.51      2.02 o 
  -2   8   6        1.37        1.66      1.81 o 
  -1   8   6        0.49        1.16      1.45 o 
   0   8   6        2.01        1.53      0.63 o 
   1   8   6       33.71       32.50      1.69 o 
   2   8   6       18.99       17.90      1.58 o 
   3   8   6        0.00        0.41      0.65 o 
  -2   9   6        4.03        3.13      2.13 o 
  -1   9   6        0.19        0.46      1.51 o 
   0   9   6       19.01       18.07      1.50 o 
   1   9   6       23.79       19.93      1.40 o 
   2   9   6        3.82        2.08      0.85 o 
  -1  10   6        8.89       10.03      1.58 o 
   0  10   6        2.66        2.72      0.66 o 
   1  10   6        5.47        6.69      0.90 o 
  -4   1   7        4.56        5.08      0.83 o 
  -3   1   7        2.62        3.20      0.71 o 
  -2   1   7       29.52       32.99      1.07 o 
  -1   1   7       69.46       84.87      1.81 o 
   0   1   7      368.41      364.50     25.49 o 
   1   1   7       25.12       27.22      1.11 o 
   2   1   7       22.48       19.74      1.29 o 
   3   1   7        0.75        1.53      0.87 o 
   4   1   7        0.00        0.28      0.94 o 
  -4   2   7        0.02        1.42      1.38 o 
  -3   2   7       41.74       47.39      1.94 o 
  -2   2   7        5.60        6.35      0.97 o 
  -1   2   7       55.62       51.73      1.70 o 
   0   2   7       44.62       37.70      2.88 o 
   1   2   7      270.86      296.81      3.53 o 
   2   2   7        0.01        0.37      0.74 o 
   3   2   7        2.19        1.24      1.24 o 
   4   2   7        0.50        1.17      0.91 o 
  -4   3   7        2.52        0.79      1.81 o 
  -3   3   7        0.14        0.18      1.38 o 
  -2   3   7       11.93       12.35      1.31 o 
  -1   3   7      168.18      154.42      2.82 o 
   0   3   7       96.89       84.35      4.53 o 
   1   3   7        4.68        4.24      1.03 o 
   2   3   7        6.03        5.18      1.05 o 
   3   3   7        3.08        4.21      1.12 o 
   4   3   7        0.01        0.46      0.81 o 
  -4   4   7        0.00        2.24      1.58 o 
  -3   4   7        4.66        6.01      1.77 o 
  -2   4   7       54.25       50.66      2.72 o 
  -1   4   7       14.28       12.99      1.28 o 
   0   4   7       13.53       15.60      2.31 o 
   1   4   7        1.74        2.23      0.72 o 
   2   4   7       54.44       52.05      2.16 o 
   3   4   7        0.02        0.51      0.97 o 
   4   4   7        0.07        0.39      0.73 o 
  -4   5   7        0.24        0.83      1.83 o 
  -3   5   7        9.53       10.88      2.36 o 
  -2   5   7        9.14       10.90      1.92 o 
  -1   5   7       29.55       23.33      1.74 o 
   0   5   7        4.75        3.33      1.00 o 
   1   5   7       20.53       21.89      1.29 o 
   2   5   7        0.99        0.06      1.02 o 
   3   5   7        5.03        6.99      1.28 o 
   4   5   7        0.00        0.08      0.63 o 
  -3   6   7        3.44        2.93      2.16 o 
  -2   6   7       44.41       54.90      3.13 o 
  -1   6   7        5.57        5.78      1.26 o 
   0   6   7       13.29       11.24      0.78 o 
   1   6   7       26.57       27.42      1.58 o 
   2   6   7        4.90        3.00      1.04 o 
   3   6   7        1.02        1.52      0.83 o 
  -3   7   7        4.37        4.20      2.57 o 
  -2   7   7       23.90       25.05      2.86 o 
  -1   7   7        0.02        1.48      1.25 o 
   0   7   7       10.93       10.78      0.87 o 
   1   7   7        2.51        1.95      0.96 o 
   2   7   7       28.60       23.86      1.69 o 
   3   7   7        0.84        0.63      0.79 o 
  -3   8   7        2.48        3.93      2.07 o 
  -2   8   7        4.11        4.07      2.23 o 
  -1   8   7        0.10        0.37      1.49 o 
   0   8   7        9.52        9.68      0.87 o 
   1   8   7       38.84       47.02      1.71 o 
   2   8   7        2.28        1.90      1.00 o 
  -2   9   7        0.16        2.77      1.71 o 
  -1   9   7        0.00        0.79      1.52 o 
   0   9   7        0.78        1.51      0.71 o 
   1   9   7        2.38        1.51      0.78 o 
   2   9   7        6.69        7.71      0.83 o 
  -1  10   7       11.57       11.61      1.89 o 
   0  10   7        2.16        1.57      0.65 o 
   1  10   7        0.01        0.55      0.66 o 
  -4   0   8       22.42       18.49      1.02 o 
  -3   0   8        0.41        0.60      0.66 o 
  -2   0   8        1.80        2.07      0.57 o 
  -1   0   8      197.82      216.30      2.73 o 
   0   0   8      166.10      165.55     10.18 o 
   1   0   8      195.16      167.90      2.66 o 
   2   0   8        3.58        4.90      0.73 o 
   3   0   8        1.25        0.46      0.79 o 
   4   0   8        1.98        2.30      0.90 o 
  -4   1   8        4.16        2.51      0.87 o 
  -3   1   8        7.96        7.65      0.93 o 
  -2   1   8       49.66       46.42      1.59 o 
  -1   1   8        1.18        0.37      0.64 o 
   0   1   8      134.18      107.15     10.11 o 
   1   1   8      114.70      112.85      2.10 o 
   2   1   8        3.37        3.48      0.99 o 
   3   1   8        0.46        0.21      0.89 o 
   4   1   8        6.84        5.95      1.12 o 
  -4   2   8       10.19       12.44      1.50 o 
  -3   2   8       16.97       15.93      1.46 o 
  -2   2   8        1.77        1.51      0.70 o 
  -1   2   8        0.42        0.90      0.64 o 
   0   2   8       32.38       35.13      3.29 o 
   1   2   8        2.68        1.31      0.85 o 
   2   2   8       27.98       31.06      1.62 o 
   3   2   8        0.26        1.32      0.99 o 
   4   2   8        0.77        0.83      0.85 o 
  -4   3   8        5.77        5.12      1.82 o 
  -3   3   8        3.19        3.21      1.44 o 
  -2   3   8        6.03        6.17      1.25 o 
  -1   3   8        9.69        9.93      1.13 o 
   0   3   8      241.32      231.78     25.93 o 
   1   3   8       90.74       75.39      2.17 o 
   2   3   8        4.38        5.88      1.11 o 
   3   3   8        0.72        0.13      1.12 o 
   4   3   8        1.16        1.85      0.86 o 
  -4   4   8        2.45        3.10      1.76 o 
  -3   4   8        5.15        4.72      1.82 o 
  -2   4   8        0.45        0.33      1.38 o 
  -1   4   8       36.55       37.60      1.90 o 
   0   4   8       30.18       32.69      1.05 o 
   1   4   8       46.03       40.36      1.74 o 
   2   4   8       66.14       73.76      2.64 o 
   3   4   8        0.06        1.05      0.90 o 
   4   4   8        0.23        0.52      0.76 o 
  -4   5   8        0.00        1.76      1.76 o 
  -3   5   8        3.77        0.64      2.31 o 
  -2   5   8       86.88      102.57      3.90 o 
  -1   5   8        8.16        7.64      1.44 o 
   0   5   8        7.39        6.81      0.68 o 
   1   5   8       12.33       11.79      1.18 o 
   2   5   8        0.57        0.06      1.09 o 
   3   5   8        0.26        0.26      0.97 o 
  -3   6   8        3.07        6.29      2.04 o 
  -2   6   8        1.42        2.53      1.88 o 
  -1   6   8      182.38      178.87      4.45 o 
   0   6   8       35.10       31.44      1.17 o 
   1   6   8        1.62        1.07      0.91 o 
   2   6   8        7.66        9.48      1.30 o 
   3   6   8        0.57        0.64      0.99 o 
  -3   7   8        0.05        2.87      1.87 o 
  -2   7   8       21.41       17.04      2.80 o 
  -1   7   8        0.68        1.65      1.65 o 
   0   7   8       31.02       35.65      2.37 o 
   1   7   8        0.72        1.43      0.85 o 
   2   7   8        8.24        7.46      1.18 o 
   3   7   8        1.22        1.53      0.80 o 
  -2   8   8        2.44        3.73      1.95 o 
  -1   8   8        0.70        0.00      1.56 o 
   0   8   8        1.10        0.94      0.71 o 
   1   8   8        3.98        4.71      0.93 o 
   2   8   8        4.04        3.35      0.97 o 
  -2   9   8        0.41        0.35      1.63 o 
  -1   9   8        3.28        5.90      1.56 o 
   0   9   8        6.92        6.45      0.90 o 
   1   9   8        0.77        1.39      0.73 o 
   2   9   8        8.90       10.02      0.83 o 
  -1  10   8        2.43        3.88      1.36 o 
   0  10   8        1.97        3.22      1.84 o 
  -4   1   9        0.29        1.13      0.59 o 
  -3   1   9        4.16        4.07      1.06 o 
  -2   1   9      117.14       98.37      2.38 o 
  -1   1   9        0.04        0.19      0.57 o 
   0   1   9       16.78       15.35      1.66 o 
   1   1   9        4.74        6.06      0.76 o 
   2   1   9       21.86       18.44      1.49 o 
   3   1   9        0.04        0.46      0.98 o 
   4   1   9        0.07        0.96      0.96 o 
  -4   2   9        0.84        0.47      1.06 o 
  -3   2   9       26.66       23.03      1.64 o 
  -2   2   9        0.10        0.71      0.78 o 
  -1   2   9      117.37      135.92      2.08 o 
   0   2   9       50.62       51.87      5.34 o 
   1   2   9       62.99       54.53      1.81 o 
   2   2   9        0.21        2.05      0.93 o 
   3   2   9        1.94        3.99      1.25 o 
   4   2   9        0.12        1.09      0.84 o 
  -4   3   9        0.08        1.88      1.24 o 
  -3   3   9        2.13        4.56      1.18 o 
  -2   3   9       66.56       55.83      2.37 o 
  -1   3   9       23.61       21.66      1.31 o 
   0   3   9        4.85        4.89      0.55 o 
   1   3   9       21.48       24.77      1.42 o 
   2   3   9       11.05       13.75      1.49 o 
   3   3   9        3.35        1.10      1.35 o 
   4   3   9        0.01        1.03      0.79 o 
  -4   4   9        0.30        1.76      1.33 o 
  -3   4   9        0.92        3.77      1.61 o 
  -2   4   9        8.80       10.68      1.65 o 
  -1   4   9        0.12        0.25      0.96 o 
   0   4   9       97.16       79.17      6.09 o 
   1   4   9        0.00        0.78      0.78 o 
   2   4   9        7.34        6.16      1.37 o 
   3   4   9        0.05        0.27      1.02 o 
  -3   5   9        0.34        1.36      1.79 o 
  -2   5   9        2.41        2.96      0.92 o 
  -1   5   9      126.18      125.39      3.57 o 
   0   5   9        1.76        2.08      0.67 o 
   1   5   9        2.68        2.42      1.02 o 
   2   5   9        1.41        2.27      1.13 o 
   3   5   9        3.92        4.52      1.10 o 
  -3   6   9        0.85        1.64      1.92 o 
  -2   6   9       15.60       12.04      2.36 o 
  -1   6   9        8.13        6.46      1.72 o 
   0   6   9       18.81       18.58      1.20 o 
   1   6   9        2.80        2.64      0.89 o 
   2   6   9        0.99        0.51      0.98 o 
   3   6   9        2.79        1.98      0.99 o 
  -3   7   9        0.11        0.41      1.97 o 
  -2   7   9        4.98        4.95      2.00 o 
  -1   7   9       31.81       33.93      2.53 o 
   0   7   9        7.60        6.97      1.45 o 
   1   7   9        3.56        3.06      0.87 o 
   2   7   9       11.79       11.29      1.30 o 
   3   7   9        0.11        0.02      0.55 o 
  -2   8   9        2.50        4.12      2.03 o 
  -1   8   9        7.95        6.43      1.85 o 
   0   8   9        0.41        1.30      0.76 o 
   1   8   9        1.01        0.33      0.78 o 
   2   8   9        0.26        0.65      0.72 o 
  -2   9   9        0.53        0.59      1.75 o 
  -1   9   9        0.84        1.03      1.46 o 
   0   9   9        3.71        4.52      0.86 o 
   1   9   9        2.85        1.85      0.71 o 
  -4   0  10        4.90        5.30      0.74 o 
  -3   0  10       28.18       30.82      1.56 o 
  -2   0  10       16.29       18.00      1.20 o 
  -1   0  10       92.52       83.92      2.18 o 
   0   0  10       24.84       25.65      6.60 o 
   1   0  10      163.70      194.36      2.49 o 
   2   0  10       11.98       13.53      1.25 o 
   3   0  10        0.65        0.06      0.84 o 
   4   0  10        0.27        0.61      0.77 o 
  -4   1  10        0.62        0.99      0.66 o 
  -3   1  10       47.59       43.37      1.91 o 
  -2   1  10       29.75       28.91      1.52 o 
  -1   1  10        0.24        0.67      0.67 o 
   0   1  10       56.16       54.15      6.29 o 
   1   1  10        0.59        2.03      0.74 o 
   2   1  10       22.80       24.49      1.76 o 
   3   1  10        0.40        1.98      1.07 o 
   4   1  10        0.29        0.41      0.85 o 
  -4   2  10        1.31        0.90      0.90 o 
  -3   2  10       44.73       42.62      2.11 o 
  -2   2  10        7.74        6.59      1.15 o 
  -1   2  10       10.73       10.66      1.00 o 
   0   2  10        0.01        0.11      0.51 o 
   1   2  10        0.33        0.94      0.76 o 
   2   2  10        0.21        1.76      1.03 o 
   3   2  10        0.75        0.66      1.22 o 
   4   2  10        0.01        0.47      0.85 o 
  -4   3  10        0.69        0.72      1.10 o 
  -3   3  10       10.34       11.18      1.63 o 
  -2   3  10       75.44       69.83      2.63 o 
  -1   3  10        7.85        9.72      1.07 o 
   0   3  10       10.67        9.59      0.71 o 
   1   3  10       20.64       18.09      1.29 o 
   2   3  10       15.47       16.47      1.62 o 
   3   3  10        6.30        4.33      1.57 o 
  -4   4  10        0.22        0.60      1.22 o 
  -3   4  10       11.69       14.64      1.96 o 
  -2   4  10        9.25        9.87      1.68 o 
  -1   4  10       29.89       29.18      1.83 o 
   0   4  10        0.35        0.11      0.54 o 
   1   4  10        1.11        2.36      0.80 o 
   2   4  10        3.40        3.32      1.13 o 
   3   4  10        2.28        0.07      1.29 o 
  -3   5  10        4.12        6.30      1.92 o 
  -2   5  10        1.19        0.93      1.56 o 
  -1   5  10       28.11       26.78      2.10 o 
   0   5  10      144.58      133.48     14.70 o 
   1   5  10       12.94       12.71      1.30 o 
   2   5  10        0.66        0.60      1.03 o 
   3   5  10        2.64        2.33      1.05 o 
  -3   6  10        0.73        1.17      2.13 o 
  -2   6  10        3.87        3.70      1.95 o 
  -1   6  10       52.80       55.05      2.86 o 
   0   6  10        4.38        4.18      0.84 o 
   1   6  10       39.58       33.16      1.82 o 
   2   6  10        0.00        0.32      0.89 o 
   3   6  10        0.78        1.19      0.77 o 
  -3   7  10        0.48        1.13      1.79 o 
  -2   7  10        1.35        0.13      2.07 o 
  -1   7  10        0.67        1.04      1.42 o 
   0   7  10       30.14       29.56      5.12 o 
   1   7  10        0.18        0.63      0.79 o 
   2   7  10        0.34        0.73      0.84 o 
  -2   8  10        0.16        0.38      1.95 o 
  -1   8  10        0.87        2.25      1.43 o 
   0   8  10        0.46        0.38      0.77 o 
   1   8  10        0.37        0.70      0.76 o 
   2   8  10        0.00        0.19      0.65 o 
  -1   9  10        3.93        3.34      1.63 o 
   0   9  10        1.05        1.31      0.80 o 
   1   9  10        1.05        0.22      0.63 o 
  -4   1  11        0.10        0.21      0.55 o 
  -3   1  11        2.62        2.83      1.03 o 
  -2   1  11       21.17       23.84      1.57 o 
  -1   1  11       17.88       21.32      1.13 o 
   0   1  11       70.19       49.67      7.33 o 
   1   1  11        0.46        0.05      0.72 o 
   2   1  11        3.09        3.79      1.19 o 
   3   1  11        0.19        1.05      1.16 o 
  -4   2  11        0.25        0.20      0.81 o 
  -3   2  11        0.04        0.50      1.07 o 
  -2   2  11       42.43       51.63      2.18 o 
  -1   2  11      203.71      178.43      3.33 o 
   0   2  11        1.70        2.10      0.96 o 
   1   2  11        1.14        0.26      0.90 o 
   2   2  11        4.44        5.68      1.32 o 
   3   2  11        1.74        3.02      1.29 o 
  -4   3  11        0.00        0.55      0.92 o 
  -3   3  11        0.01        2.00      1.10 o 
  -2   3  11        1.33        0.00      1.30 o 
  -1   3  11       22.40       18.91      1.52 o 
   0   3  11       14.31       13.42      0.80 o 
   1   3  11       21.66       21.46      1.42 o 
   2   3  11        0.57        2.08      1.06 o 
   3   3  11        1.70        2.18      1.35 o 
  -3   4  11        1.71        3.51      1.32 o 
  -2   4  11        0.35        0.33      1.30 o 
  -1   4  11        0.70        1.10      1.05 o 
   0   4  11       54.14       47.27      5.47 o 
   1   4  11        9.14       10.57      1.19 o 
   2   4  11        7.87       10.70      1.40 o 
   3   4  11        0.35        0.79      0.98 o 
  -3   5  11        1.64        1.44      1.87 o 
  -2   5  11        7.72       10.16      1.91 o 
  -1   5  11        5.12        4.43      1.32 o 
   0   5  11       10.84       11.49      3.22 o 
   1   5  11       38.71       33.94      1.79 o 
   2   5  11        0.02        0.76      0.99 o 
   3   5  11        1.35        1.49      1.03 o 
  -3   6  11        0.00        1.74      1.74 o 
  -2   6  11        1.56        2.59      1.83 o 
  -1   6  11        2.50        4.84      1.65 o 
   0   6  11       59.21       55.22      4.40 o 
   1   6  11        0.19        0.81      0.92 o 
   2   6  11        0.42        0.19      0.92 o 
  -2   7  11        0.37        0.00      1.65 o 
  -1   7  11        7.45        4.92      1.71 o 
   0   7  11        5.12        5.55      0.93 o 
   1   7  11        2.09        2.16      0.94 o 
   2   7  11        1.36        0.92      0.74 o 
  -2   8  11        1.07        2.98      1.61 o 
  -1   8  11        4.02        2.46      1.68 o 
   0   8  11        6.05        5.51      1.69 o 
   1   8  11        0.59        1.55      0.64 o 
  -1   9  11        1.78        1.46      1.46 o 
   0   9  11        0.06        0.21      0.64 o 
  -4   0  12        0.04        0.08      0.63 o 
  -3   0  12        0.20        0.13      0.87 o 
  -2   0  12       64.36       72.04      2.56 o 
  -1   0  12       38.22       37.18      1.82 o 
   0   0  12        0.07        0.66      0.66 o 
   1   0  12       14.21       15.31      1.36 o 
   2   0  12        4.08        4.66      1.04 o 
   3   0  12        5.81        7.27      1.30 o 
  -4   1  12        0.32        0.65      0.65 o 
  -3   1  12        3.69        3.61      1.04 o 
  -2   1  12       98.40      109.62      3.00 o 
  -1   1  12        8.63        8.35      0.99 o 
   0   1  12       11.21       10.97      0.85 o 
   1   1  12        5.44        7.07      1.16 o 
   2   1  12        9.44       10.48      1.59 o 
   3   1  12        0.09        0.40      1.17 o 
  -3   2  12        2.52        1.82      1.09 o 
  -2   2  12       17.86       18.96      1.51 o 
  -1   2  12      131.33      125.85      3.06 o 
   0   2  12        3.97        3.31      0.64 o 
   1   2  12        6.28        7.37      1.09 o 
   2   2  12        0.03        0.68      1.20 o 
   3   2  12        0.03        1.39      1.39 o 
  -3   3  12        0.00        0.38      1.17 o 
  -2   3  12       86.97       88.07      3.08 o 
  -1   3  12        3.46        3.54      0.98 o 
   0   3  12        0.63        1.03      0.59 o 
   1   3  12        1.04        1.22      1.04 o 
   2   3  12        0.48        0.68      1.22 o 
   3   3  12        0.12        2.02      1.19 o 
  -3   4  12        0.00        1.33      1.24 o 
  -2   4  12        4.26        3.00      1.44 o 
  -1   4  12       64.65       60.28      2.61 o 
   0   4  12       31.29       30.31      4.17 o 
   1   4  12       28.20       26.65      1.65 o 
   2   4  12        1.37        2.33      1.23 o 
   3   4  12        0.62        1.24      1.24 o 
  -3   5  12        0.65        1.40      1.45 o 
  -2   5  12        1.32        1.51      1.51 o 
  -1   5  12        5.39        6.03      1.43 o 
   0   5  12        8.46        9.06      1.77 o 
   1   5  12        9.17        8.94      1.33 o 
   2   5  12        8.52       11.14      1.40 o 
   3   5  12        0.05        0.65      0.80 o 
  -3   6  12        4.56        5.44      1.59 o 
  -2   6  12        3.24        4.08      1.87 o 
  -1   6  12        0.14        0.58      1.40 o 
   0   6  12       11.71       10.26      1.37 o 
   1   6  12       25.35       22.55      1.58 o 
   2   6  12        0.11        0.25      0.91 o 
  -2   7  12        0.97        1.40      1.69 o 
  -1   7  12        0.22        0.94      1.53 o 
   0   7  12        4.96        4.97      1.06 o 
   1   7  12        1.29        1.85      0.90 o 
   2   7  12        2.89        1.91      0.73 o 
  -1   8  12        0.07        0.81      1.43 o 
   0   8  12        0.46        1.75      0.76 o 
   1   8  12        0.34        0.14      0.66 o 
  -3   1  13        0.13        0.79      0.86 o 
  -2   1  13        0.00        1.09      1.09 o 
  -1   1  13       32.39       36.48      1.89 o 
   0   1  13       39.68       34.41      4.05 o 
   1   1  13        1.48        1.96      0.97 o 
   2   1  13        0.87        0.08      1.24 o 
   3   1  13        0.25        0.67      1.31 o 
  -3   2  13        2.26        2.55      1.06 o 
  -2   2  13        0.30        0.91      1.07 o 
  -1   2  13        0.81        1.16      1.16 o 
   0   2  13       52.33       41.15      6.65 o 
   1   2  13       25.05       26.87      1.68 o 
   2   2  13        1.36        1.07      1.25 o 
   3   2  13        0.08        1.29      1.33 o 
  -3   3  13        2.88        3.42      1.25 o 
  -2   3  13        1.16        2.36      1.24 o 
  -1   3  13       10.50       13.35      1.61 o 
   0   3  13       10.17        8.82      1.15 o 
   1   3  13        9.54       10.90      1.38 o 
   2   3  13        0.62        0.98      1.13 o 
   3   3  13        1.65        3.23      1.39 o 
  -3   4  13        0.01        0.01      1.13 o 
  -2   4  13        4.39        2.16      1.50 o 
  -1   4  13        5.21        6.04      1.40 o 
   0   4  13        3.83        4.45      0.78 o 
   1   4  13        5.03        4.55      1.18 o 
   2   4  13        7.80        7.30      1.58 o 
   3   4  13        0.08        0.34      1.00 o 
  -3   5  13        0.50        1.42      1.26 o 
  -2   5  13        0.12        0.60      1.25 o 
  -1   5  13        5.71        7.07      1.44 o 
   0   5  13        8.87       10.84      2.09 o 
   1   5  13       16.90       15.41      1.49 o 
   2   5  13        2.46        2.53      1.16 o 
  -2   6  13        0.27        1.15      1.48 o 
  -1   6  13        0.02        1.06      1.37 o 
   0   6  13        1.23        1.30      0.80 o 
   1   6  13        2.41        2.22      0.97 o 
   2   6  13        4.35        4.97      1.06 o 
  -2   7  13        0.01        0.84      1.53 o 
  -1   7  13        0.49        1.20      1.37 o 
   0   7  13        0.17        0.33      0.90 o 
   1   7  13        9.45       11.73      1.07 o 
  -1   8  13        0.05        1.20      1.23 o 
   0   8  13        4.27        2.63      0.89 o 
  -3   0  14        3.04        2.59      1.16 o 
  -2   0  14        4.47        4.73      1.20 o 
  -1   0  14       83.51       92.57      2.90 o 
   0   0  14        5.18        4.68      0.71 o 
   1   0  14        1.38        1.26      1.26 o 
   2   0  14        0.45        2.17      1.02 o 
   3   0  14        0.93        2.99      1.07 o 
  -3   1  14        0.71        2.02      1.09 o 
  -2   1  14        0.05        0.92      1.06 o 
  -1   1  14       12.87       16.47      1.53 o 
   0   1  14       52.99       53.43      8.50 o 
   1   1  14        0.34        1.00      0.91 o 
   2   1  14        0.98        0.08      1.42 o 
   3   1  14        0.59        0.15      1.07 o 
  -3   2  14        0.71        0.68      1.03 o 
  -2   2  14        0.38        0.68      1.12 o 
  -1   2  14      109.90       95.31      3.13 o 
   0   2  14        0.04        0.44      0.72 o 
   1   2  14        3.33        4.12      1.23 o 
   2   2  14        1.28        0.78      1.43 o 
   3   2  14        0.47        0.63      1.16 o 
  -3   3  14        8.24        9.03      1.32 o 
  -2   3  14        0.97        0.55      1.16 o 
  -1   3  14        0.13        0.52      1.19 o 
   0   3  14      104.11       99.37     15.32 o 
   1   3  14        5.72        5.99      1.29 o 
   2   3  14        1.14        2.88      1.20 o 
  -3   4  14        0.74        0.59      1.18 o 
  -2   4  14        0.04        1.98      1.20 o 
  -1   4  14       25.91       22.79      1.94 o 
   0   4  14        0.02        0.48      0.72 o 
   1   4  14        4.19        2.88      1.03 o 
   2   4  14        4.56        4.55      1.49 o 
  -2   5  14        4.52        7.24      1.69 o 
  -1   5  14        2.12        3.72      1.24 o 
   0   5  14        8.13        9.00      2.66 o 
   1   5  14        7.45        6.95      1.22 o 
   2   5  14        3.31        3.68      1.13 o 
  -2   6  14        1.68        0.97      1.43 o 
  -1   6  14        1.80        2.75      1.53 o 
   0   6  14        0.63        1.17      0.80 o 
   1   6  14        0.73        2.04      0.85 o 
  -1   7  14        1.21        1.12      1.29 o 
   0   7  14        0.63        1.89      0.91 o 
   1   7  14        0.33        1.05      0.66 o 
  -3   1  15        0.98        0.78      1.11 o 
  -2   1  15        5.55        8.23      1.49 o 
  -1   1  15        0.13        0.45      1.13 o 
   0   1  15        0.74        0.39      0.76 o 
   1   1  15       10.95       12.37      1.38 o 
   2   1  15        1.48        1.53      1.44 o 
  -3   2  15        0.99        1.81      1.02 o 
  -2   2  15        0.51        0.80      1.16 o 
  -1   2  15        0.09        0.76      1.15 o 
   0   2  15        9.08       10.65      2.23 o 
   1   2  15        1.81        2.18      1.10 o 
   2   2  15        3.55        4.73      1.45 o 
  -3   3  15        0.01        0.71      0.92 o 
  -2   3  15        3.99        6.63      1.40 o 
  -1   3  15        4.27        2.27      1.35 o 
   0   3  15        3.31        4.08      1.45 o 
   1   3  15        9.71       11.16      1.39 o 
   2   3  15        0.00        0.84      1.26 o 
  -2   4  15        3.07        3.48      1.38 o 
  -1   4  15        0.09        1.37      1.37 o 
   0   4  15        0.24        0.80      0.72 o 
   1   4  15        1.15        1.12      1.06 o 
   2   4  15        2.17        1.29      1.33 o 
  -2   5  15        2.19        3.83      1.38 o 
  -1   5  15        0.10        0.18      1.19 o 
   0   5  15        0.02        1.28      0.79 o 
   1   5  15        0.08        0.12      0.89 o 
  -1   6  15        0.14        2.14      1.23 o 
   0   6  15        0.01        0.65      0.86 o 
   1   6  15        0.51        1.30      0.72 o 
   0   7  15        0.04        0.38      0.70 o 
  -2   0  16        0.12        0.09      1.15 o 
  -1   0  16        0.70        0.32      1.42 o 
   0   0  16        2.00        0.80      0.81 o 
   1   0  16       16.81       17.31      1.59 o 
   2   0  16        0.03        0.99      1.09 o 
  -2   1  16        3.18        3.71      1.37 o 
  -1   1  16        0.10        1.15      1.23 o 
   0   1  16       38.87       37.83      6.38 o 
   1   1  16        0.01        0.13      1.02 o 
   2   1  16        0.62        0.25      1.31 o 
  -2   2  16        5.27        4.66      1.56 o 
  -1   2  16        0.01        0.90      1.30 o 
   0   2  16        1.96        1.03      1.00 o 
   1   2  16       31.50       35.98      2.10 o 
   2   2  16        0.09        1.36      1.38 o 
  -2   3  16        2.66        2.93      1.32 o 
  -1   3  16        3.27        3.85      1.31 o 
   0   3  16       25.69       23.73      4.01 o 
   1   3  16        2.65        1.57      1.16 o 
   2   3  16        4.49        5.30      1.39 o 
  -2   4  16        4.77        5.11      1.50 o 
  -1   4  16        1.04        3.59      1.37 o 
   0   4  16        0.84        0.70      0.77 o 
   1   4  16       13.96       15.58      1.46 o 
  -1   5  16        1.50        0.93      1.20 o 
   0   5  16        0.03        0.74      0.74 o 
   1   5  16        0.05        1.38      0.84 o 
   0   6  16        2.41        2.09      0.78 o 
  -2   1  17        0.24        0.08      1.23 o 
  -1   1  17        0.61        0.34      1.26 o 
   0   1  17        1.23        1.31      0.84 o 
   1   1  17        0.15        1.07      1.07 o 
   2   1  17        0.02        1.37      1.04 o 
  -2   2  17        3.27        3.18      1.29 o 
  -1   2  17       10.11       11.17      1.70 o 
   0   2  17        1.87        1.48      0.76 o 
   1   2  17        0.87        2.29      1.12 o 
  -2   3  17        0.05        0.77      1.12 o 
  -1   3  17        0.27        0.25      1.23 o 
   0   3  17        0.71        1.77      0.89 o 
   1   3  17        0.01        0.20      0.93 o 
  -1   4  17        0.05        0.72      1.03 o 
   0   4  17        1.00        0.59      0.73 o 
   1   4  17        0.34        0.12      0.83 o 
   0   5  17        0.61        0.22      0.66 o 
  -1   0  18        1.23        0.34      1.26 o 
   0   0  18        0.19        0.44      0.68 o 
   1   0  18        7.81       10.15      1.12 o 
  -1   1  18        0.00        0.08      1.25 o 
   0   1  18        0.42        1.40      0.71 o 
   1   1  18        0.72        2.14      0.84 o 
  -1   2  18        2.35        1.96      1.31 o 
   0   2  18        0.87        1.63      0.84 o 
   1   2  18        5.57        3.51      1.10 o 
  -1   3  18        2.90        2.87      1.22 o 
   0   3  18        0.62        0.89      0.72 o 
   0   1  19        1.44        0.71      0.68 o 
                                                 
